# Supplementary material for: Rapid Evidence Review of Community Engagement and Resources in the UK during the COVID-19 Pandemic: How Can Community Assets Redress Health Inequities?
Source: Int J Environ Res Public Health. 2022 Mar 30;19(7):4086. doi: 10.3390/ijerph19074086 (PMC8998387; doi:10.3390/ijerph19074086)
Supplement: Supplementary file 1 [file ijerph-19-04086-s001.zip]

Archive with 1 entries (1 files):
- ijerph-1593275-supplementary.xlsx
